# Supplementary material for: Finite Element-Based Numerical Simulations to Evaluate the Influence of Wollastonite Microfibers on the Dynamic Compressive Behavior of Cementitious Composites
Source: Materials (Basel). 2021 Aug 8;14(16):4435. doi: 10.3390/ma14164435 (PMC8399284; doi:10.3390/ma14164435)
Supplement: Supplementary file 1 [file materials-14-04435-s001.zip]

Archive with 1 entries (1 files):
- materials-1315136-supplementary.pdf
